# Supplementary material for: Activation of Lymphocytes in Healthy Neonates Within Hours of Birth
Source: Front Immunol. 2022 May 31;13:883933. doi: 10.3389/fimmu.2022.883933 (PMC9195076; doi:10.3389/fimmu.2022.883933)
Supplement: Supplementary file 1 [file DataSheet_1.zip]

Archive with 3 entries (3 files):
- Supplementary Figure 1.jpg
- Supplementary Tables.docx
- Supplementary Figure 2.jpg
